# Supplementary material for: High-Sugar Consumption Induces Anxiety-Like Behavior via Activating the Glutamatergic Neurons in the Nucleus of the Solitary Tract in Mice
Source: Biology (Basel). 2026 Apr 19;15(8):646. doi: 10.3390/biology15080646 (PMC13113027; doi:10.3390/biology15080646)
Supplement: Supplementary file 1 [file biology-15-00646-s001.zip]

Archive with 1 entries (1 files):
- biology-4247902-supplementary.pdf
